# Supplementary material for: Structural Characterization and In Vitro Fermentation Properties of Polysaccharides from Polygonatum filipes
Source: Foods. 2026 May 1;15(9):1561. doi: 10.3390/foods15091561 (PMC13164214; doi:10.3390/foods15091561)
Supplement: Supplementary file 1 [file foods-15-01561-s001.zip]

Archive with 1 entries (1 files):
- foods-4253743-supplementary.pdf
